# Supplementary material for: Proximal clustering between BK and CaV1.3 channels promotes functional coupling and BK channel activation at low voltage
Source: eLife. 2017 Jun 30;6:e28029. doi: 10.7554/eLife.28029 (PMC5503510; doi:10.7554/eLife.28029)
Supplement: Source code 2. — DOI: http://dx.doi.org/10.7554/eLife.28029.019 [file elife-28029-code2.zip]

Archive with 2,612 entries (1,743 files):
- Siman/
- Siman/.DS_Store
- __MACOSX/
- __MACOSX/Siman/
- __MACOSX/Siman/._.DS_Store
- Siman/.svn/
- Siman/.svn/all-wcprops
- __MACOSX/Siman/.svn/
- __MACOSX/Siman/.svn/._all-wcprops
- Siman/.svn/entries
- __MACOSX/Siman/.svn/._entries
- Siman/.svn/prop-base/
- __MACOSX/Siman/.svn/._prop-base
- Siman/.svn/props/
- __MACOSX/Siman/.svn/._props
- Siman/.svn/text-base/
- __MACOSX/Siman/.svn/._text-base
- Siman/.svn/tmp/
- Siman/.svn/tmp/prop-base/
- __MACOSX/Siman/.svn/tmp/
- __MACOSX/Siman/.svn/tmp/._prop-base
- Siman/.svn/tmp/props/
- __MACOSX/Siman/.svn/tmp/._props
- Siman/.svn/tmp/text-base/
- __MACOSX/Siman/.svn/tmp/._text-base
- __MACOSX/Siman/.svn/._tmp
- __MACOSX/Siman/._.svn
- Siman/branches/
- Siman/branches/.svn/
- Siman/branches/.svn/all-wcprops
- __MACOSX/Siman/branches/
- __MACOSX/Siman/branches/.svn/
- __MACOSX/Siman/branches/.svn/._all-wcprops
- Siman/branches/.svn/entries
- __MACOSX/Siman/branches/.svn/._entries
- Siman/branches/.svn/prop-base/
- __MACOSX/Siman/branches/.svn/._prop-base
- Siman/branches/.svn/props/
- __MACOSX/Siman/branches/.svn/._props
- Siman/branches/.svn/text-base/
- __MACOSX/Siman/branches/.svn/._text-base
- Siman/branches/.svn/tmp/
- Siman/branches/.svn/tmp/prop-base/
- __MACOSX/Siman/branches/.svn/tmp/
- __MACOSX/Siman/branches/.svn/tmp/._prop-base
- Siman/branches/.svn/tmp/props/
- __MACOSX/Siman/branches/.svn/tmp/._props
- Siman/branches/.svn/tmp/text-base/
- __MACOSX/Siman/branches/.svn/tmp/._text-base
- __MACOSX/Siman/branches/.svn/._tmp
- __MACOSX/Siman/branches/._.svn
- __MACOSX/Siman/._branches
- Siman/tags/
- Siman/tags/.svn/
- Siman/tags/.svn/all-wcprops
- __MACOSX/Siman/tags/
- __MACOSX/Siman/tags/.svn/
- __MACOSX/Siman/tags/.svn/._all-wcprops
- Siman/tags/.svn/entries
- __MACOSX/Siman/tags/.svn/._entries
- Siman/tags/.svn/prop-base/
- __MACOSX/Siman/tags/.svn/._prop-base
- Siman/tags/.svn/props/
- __MACOSX/Siman/tags/.svn/._props
- Siman/tags/.svn/text-base/
- __MACOSX/Siman/tags/.svn/._text-base
- Siman/tags/.svn/tmp/
- Siman/tags/.svn/tmp/prop-base/
- __MACOSX/Siman/tags/.svn/tmp/
- __MACOSX/Siman/tags/.svn/tmp/._prop-base
- Siman/tags/.svn/tmp/props/
- __MACOSX/Siman/tags/.svn/tmp/._props
- Siman/tags/.svn/tmp/text-base/
- __MACOSX/Siman/tags/.svn/tmp/._text-base
- __MACOSX/Siman/tags/.svn/._tmp
- __MACOSX/Siman/tags/._.svn
- __MACOSX/Siman/._tags
- Siman/trunk/
- Siman/trunk/+siman/
- Siman/trunk/+siman/.DS_Store
- __MACOSX/Siman/trunk/
- __MACOSX/Siman/trunk/+siman/
- __MACOSX/Siman/trunk/+siman/._.DS_Store
- Siman/trunk/+siman/.svn/
- Siman/trunk/+siman/.svn/all-wcprops
- __MACOSX/Siman/trunk/+siman/.svn/
- __MACOSX/Siman/trunk/+siman/.svn/._all-wcprops
- Siman/trunk/+siman/.svn/dir-prop-base
- __MACOSX/Siman/trunk/+siman/.svn/._dir-prop-base
- Siman/trunk/+siman/.svn/entries
- __MACOSX/Siman/trunk/+siman/.svn/._entries
- Siman/trunk/+siman/.svn/prop-base/
- __MACOSX/Siman/trunk/+siman/.svn/._prop-base
- Siman/trunk/+siman/.svn/props/
- __MACOSX/Siman/trunk/+siman/.svn/._props
- Siman/trunk/+siman/.svn/text-base/
- Siman/trunk/+siman/.svn/text-base/CollectionChangeEventData.m.svn-base
- __MACOSX/Siman/trunk/+siman/.svn/text-base/
- __MACOSX/Siman/trunk/+siman/.svn/text-base/._CollectionChangeEventData.m.svn-base
- Siman/trunk/+siman/.svn/text-base/Command.m.svn-base
- __MACOSX/Siman/trunk/+siman/.svn/text-base/._Command.m.svn-base
- Siman/trunk/+siman/.svn/text-base/CommandManager.m.svn-base
- __MACOSX/Siman/trunk/+siman/.svn/text-base/._CommandManager.m.svn-base
- Siman/trunk/+siman/.svn/text-base/DataCache.m.svn-base
- __MACOSX/Siman/trunk/+siman/.svn/text-base/._DataCache.m.svn-base
- Siman/trunk/+siman/.svn/text-base/DataChangedEventData.m.svn-base
- __MACOSX/Siman/trunk/+siman/.svn/text-base/._DataChangedEventData.m.svn-base
- Siman/trunk/+siman/.svn/text-base/Debug.m.svn-base
- __MACOSX/Siman/trunk/+siman/.svn/text-base/._Debug.m.svn-base
- Siman/trunk/+siman/.svn/text-base/DefinitionChangeEventData.m.svn-base
- __MACOSX/Siman/trunk/+siman/.svn/text-base/._DefinitionChangeEventData.m.svn-base
- Siman/trunk/+siman/.svn/text-base/Environment.m.svn-base
- __MACOSX/Siman/trunk/+siman/.svn/text-base/._Environment.m.svn-base
- Siman/trunk/+siman/.svn/text-base/FileIOHelper.m.svn-base
- __MACOSX/Siman/trunk/+siman/.svn/text-base/._FileIOHelper.m.svn-base
- Siman/trunk/+siman/.svn/text-base/ImageGrabber.m.svn-base
- __MACOSX/Siman/trunk/+siman/.svn/text-base/._ImageGrabber.m.svn-base
- Siman/trunk/+siman/.svn/text-base/List.m.svn-base
- __MACOSX/Siman/trunk/+siman/.svn/text-base/._List.m.svn-base
- Siman/trunk/+siman/.svn/text-base/ObservableDictionary.m.svn-base
- __MACOSX/Siman/trunk/+siman/.svn/text-base/._ObservableDictionary.m.svn-base
- Siman/trunk/+siman/.svn/text-base/PropertyChangedEventData.m.svn-base
- __MACOSX/Siman/trunk/+siman/.svn/text-base/._PropertyChangedEventData.m.svn-base
- Siman/trunk/+siman/.svn/text-base/ReportContext.m.svn-base
- __MACOSX/Siman/trunk/+siman/.svn/text-base/._ReportContext.m.svn-base
- Siman/trunk/+siman/.svn/text-base/UIHelper.m.svn-base
- __MACOSX/Siman/trunk/+siman/.svn/text-base/._UIHelper.m.svn-base
- __MACOSX/Siman/trunk/+siman/.svn/._text-base
- Siman/trunk/+siman/.svn/tmp/
- Siman/trunk/+siman/.svn/tmp/FileIOHelper.m.tmp
- __MACOSX/Siman/trunk/+siman/.svn/tmp/
- __MACOSX/Siman/trunk/+siman/.svn/tmp/._FileIOHelper.m.tmp
- Siman/trunk/+siman/.svn/tmp/ImageGrabber.m.2.tmp
- __MACOSX/Siman/trunk/+siman/.svn/tmp/._ImageGrabber.m.2.tmp
- Siman/trunk/+siman/.svn/tmp/ImageGrabber.m.tmp
- __MACOSX/Siman/trunk/+siman/.svn/tmp/._ImageGrabber.m.tmp
- Siman/trunk/+siman/.svn/tmp/prop-base/
- __MACOSX/Siman/trunk/+siman/.svn/tmp/._prop-base
- Siman/trunk/+siman/.svn/tmp/props/
- __MACOSX/Siman/trunk/+siman/.svn/tmp/._props
- Siman/trunk/+siman/.svn/tmp/text-base/
- __MACOSX/Siman/trunk/+siman/.svn/tmp/._text-base
- __MACOSX/Siman/trunk/+siman/.svn/._tmp
- __MACOSX/Siman/trunk/+siman/._.svn
- Siman/trunk/+siman/@CellDefinition/
- Siman/trunk/+siman/@CellDefinition/.svn/
- Siman/trunk/+siman/@CellDefinition/.svn/all-wcprops
- __MACOSX/Siman/trunk/+siman/@CellDefinition/
- __MACOSX/Siman/trunk/+siman/@CellDefinition/.svn/
- __MACOSX/Siman/trunk/+siman/@CellDefinition/.svn/._all-wcprops
- Siman/trunk/+siman/@CellDefinition/.svn/dir-prop-base
- __MACOSX/Siman/trunk/+siman/@CellDefinition/.svn/._dir-prop-base
- Siman/trunk/+siman/@CellDefinition/.svn/entries
- __MACOSX/Siman/trunk/+siman/@CellDefinition/.svn/._entries
- Siman/trunk/+siman/@CellDefinition/.svn/prop-base/
- __MACOSX/Siman/trunk/+siman/@CellDefinition/.svn/._prop-base
- Siman/trunk/+siman/@CellDefinition/.svn/props/
- __MACOSX/Siman/trunk/+siman/@CellDefinition/.svn/._props
- Siman/trunk/+siman/@CellDefinition/.svn/text-base/
- Siman/trunk/+siman/@CellDefinition/.svn/text-base/CellDefinition.m.svn-base
- __MACOSX/Siman/trunk/+siman/@CellDefinition/.svn/text-base/
- __MACOSX/Siman/trunk/+siman/@CellDefinition/.svn/text-base/._CellDefinition.m.svn-base
- Siman/trunk/+siman/@CellDefinition/.svn/text-base/CreateXML.m.svn-base
- __MACOSX/Siman/trunk/+siman/@CellDefinition/.svn/text-base/._CreateXML.m.svn-base
- Siman/trunk/+siman/@CellDefinition/.svn/text-base/DetermineCellMask.m.svn-base
- __MACOSX/Siman/trunk/+siman/@CellDefinition/.svn/text-base/._DetermineCellMask.m.svn-base
- Siman/trunk/+siman/@CellDefinition/.svn/text-base/DrawCell.m.svn-base
- __MACOSX/Siman/trunk/+siman/@CellDefinition/.svn/text-base/._DrawCell.m.svn-base
- Siman/trunk/+siman/@CellDefinition/.svn/text-base/GetMask.m.svn-base
- __MACOSX/Siman/trunk/+siman/@CellDefinition/.svn/text-base/._GetMask.m.svn-base
- __MACOSX/Siman/trunk/+siman/@CellDefinition/.svn/._text-base
- Siman/trunk/+siman/@CellDefinition/.svn/tmp/
- Siman/trunk/+siman/@CellDefinition/.svn/tmp/prop-base/
- __MACOSX/Siman/trunk/+siman/@CellDefinition/.svn/tmp/
- __MACOSX/Siman/trunk/+siman/@CellDefinition/.svn/tmp/._prop-base
- Siman/trunk/+siman/@CellDefinition/.svn/tmp/props/
- __MACOSX/Siman/trunk/+siman/@CellDefinition/.svn/tmp/._props
- Siman/trunk/+siman/@CellDefinition/.svn/tmp/text-base/
- __MACOSX/Siman/trunk/+siman/@CellDefinition/.svn/tmp/._text-base
- __MACOSX/Siman/trunk/+siman/@CellDefinition/.svn/._tmp
- __MACOSX/Siman/trunk/+siman/@CellDefinition/._.svn
- Siman/trunk/+siman/@CellDefinition/CellDefinition.m
- __MACOSX/Siman/trunk/+siman/@CellDefinition/._CellDefinition.m
- Siman/trunk/+siman/@CellDefinition/CreateXML.m
- __MACOSX/Siman/trunk/+siman/@CellDefinition/._CreateXML.m
- Siman/trunk/+siman/@CellDefinition/DetermineCellMask.m
- __MACOSX/Siman/trunk/+siman/@CellDefinition/._DetermineCellMask.m
- Siman/trunk/+siman/@CellDefinition/DrawCell.m
- __MACOSX/Siman/trunk/+siman/@CellDefinition/._DrawCell.m
- Siman/trunk/+siman/@CellDefinition/GetMask.m
- __MACOSX/Siman/trunk/+siman/@CellDefinition/._GetMask.m
- __MACOSX/Siman/trunk/+siman/._@CellDefinition
- Siman/trunk/+siman/@CellDefPanel/
- Siman/trunk/+siman/@CellDefPanel/.svn/
- Siman/trunk/+siman/@CellDefPanel/.svn/all-wcprops
- __MACOSX/Siman/trunk/+siman/@CellDefPanel/
- __MACOSX/Siman/trunk/+siman/@CellDefPanel/.svn/
- __MACOSX/Siman/trunk/+siman/@CellDefPanel/.svn/._all-wcprops
- Siman/trunk/+siman/@CellDefPanel/.svn/entries
- __MACOSX/Siman/trunk/+siman/@CellDefPanel/.svn/._entries
- Siman/trunk/+siman/@CellDefPanel/.svn/prop-base/
- __MACOSX/Siman/trunk/+siman/@CellDefPanel/.svn/._prop-base
- Siman/trunk/+siman/@CellDefPanel/.svn/props/
- __MACOSX/Siman/trunk/+siman/@CellDefPanel/.svn/._props
- Siman/trunk/+siman/@CellDefPanel/.svn/text-base/
- Siman/trunk/+siman/@CellDefPanel/.svn/text-base/CellDefPanel.m.svn-base
- __MACOSX/Siman/trunk/+siman/@CellDefPanel/.svn/text-base/
- __MACOSX/Siman/trunk/+siman/@CellDefPanel/.svn/text-base/._CellDefPanel.m.svn-base
- Siman/trunk/+siman/@CellDefPanel/.svn/text-base/MakeControls.m.svn-base
- __MACOSX/Siman/trunk/+siman/@CellDefPanel/.svn/text-base/._MakeControls.m.svn-base
- __MACOSX/Siman/trunk/+siman/@CellDefPanel/.svn/._text-base
- Siman/trunk/+siman/@CellDefPanel/.svn/tmp/
- Siman/trunk/+siman/@CellDefPanel/.svn/tmp/prop-base/
- __MACOSX/Siman/trunk/+siman/@CellDefPanel/.svn/tmp/
- __MACOSX/Siman/trunk/+siman/@CellDefPanel/.svn/tmp/._prop-base
- Siman/trunk/+siman/@CellDefPanel/.svn/tmp/props/
- __MACOSX/Siman/trunk/+siman/@CellDefPanel/.svn/tmp/._props
- Siman/trunk/+siman/@CellDefPanel/.svn/tmp/text-base/
- __MACOSX/Siman/trunk/+siman/@CellDefPanel/.svn/tmp/._text-base
- __MACOSX/Siman/trunk/+siman/@CellDefPanel/.svn/._tmp
- __MACOSX/Siman/trunk/+siman/@CellDefPanel/._.svn
- Siman/trunk/+siman/@CellDefPanel/CellDefPanel.m
- __MACOSX/Siman/trunk/+siman/@CellDefPanel/._CellDefPanel.m
- Siman/trunk/+siman/@CellDefPanel/MakeControls.m
- __MACOSX/Siman/trunk/+siman/@CellDefPanel/._MakeControls.m
- __MACOSX/Siman/trunk/+siman/._@CellDefPanel
- Siman/trunk/+siman/@Contraction/
- Siman/trunk/+siman/@Contraction/.svn/
- Siman/trunk/+siman/@Contraction/.svn/all-wcprops
- __MACOSX/Siman/trunk/+siman/@Contraction/
- __MACOSX/Siman/trunk/+siman/@Contraction/.svn/
- __MACOSX/Siman/trunk/+siman/@Contraction/.svn/._all-wcprops
- Siman/trunk/+siman/@Contraction/.svn/entries
- __MACOSX/Siman/trunk/+siman/@Contraction/.svn/._entries
- Siman/trunk/+siman/@Contraction/.svn/prop-base/
- __MACOSX/Siman/trunk/+siman/@Contraction/.svn/._prop-base
- Siman/trunk/+siman/@Contraction/.svn/props/
- __MACOSX/Siman/trunk/+siman/@Contraction/.svn/._props
- Siman/trunk/+siman/@Contraction/.svn/text-base/
- Siman/trunk/+siman/@Contraction/.svn/text-base/Contraction.m.svn-base
- __MACOSX/Siman/trunk/+siman/@Contraction/.svn/text-base/
- __MACOSX/Siman/trunk/+siman/@Contraction/.svn/text-base/._Contraction.m.svn-base
- __MACOSX/Siman/trunk/+siman/@Contraction/.svn/._text-base
- Siman/trunk/+siman/@Contraction/.svn/tmp/
- Siman/trunk/+siman/@Contraction/.svn/tmp/prop-base/
- __MACOSX/Siman/trunk/+siman/@Contraction/.svn/tmp/
- __MACOSX/Siman/trunk/+siman/@Contraction/.svn/tmp/._prop-base
- Siman/trunk/+siman/@Contraction/.svn/tmp/props/
- __MACOSX/Siman/trunk/+siman/@Contraction/.svn/tmp/._props
- Siman/trunk/+siman/@Contraction/.svn/tmp/text-base/
- __MACOSX/Siman/trunk/+siman/@Contraction/.svn/tmp/._text-base
- __MACOSX/Siman/trunk/+siman/@Contraction/.svn/._tmp
- __MACOSX/Siman/trunk/+siman/@Contraction/._.svn
- Siman/trunk/+siman/@Contraction/Contraction.m
- __MACOSX/Siman/trunk/+siman/@Contraction/._Contraction.m
- __MACOSX/Siman/trunk/+siman/._@Contraction
- Siman/trunk/+siman/@ContractionDetectionPanel/
- Siman/trunk/+siman/@ContractionDetectionPanel/.svn/
- Siman/trunk/+siman/@ContractionDetectionPanel/.svn/all-wcprops
- __MACOSX/Siman/trunk/+siman/@ContractionDetectionPanel/
- __MACOSX/Siman/trunk/+siman/@ContractionDetectionPanel/.svn/
- __MACOSX/Siman/trunk/+siman/@ContractionDetectionPanel/.svn/._all-wcprops
- Siman/trunk/+siman/@ContractionDetectionPanel/.svn/dir-prop-base
- __MACOSX/Siman/trunk/+siman/@ContractionDetectionPanel/.svn/._dir-prop-base
- Siman/trunk/+siman/@ContractionDetectionPanel/.svn/entries
- __MACOSX/Siman/trunk/+siman/@ContractionDetectionPanel/.svn/._entries
- Siman/trunk/+siman/@ContractionDetectionPanel/.svn/prop-base/
- __MACOSX/Siman/trunk/+siman/@ContractionDetectionPanel/.svn/._prop-base
- Siman/trunk/+siman/@ContractionDetectionPanel/.svn/props/
- __MACOSX/Siman/trunk/+siman/@ContractionDetectionPanel/.svn/._props
- Siman/trunk/+siman/@ContractionDetectionPanel/.svn/text-base/
- Siman/trunk/+siman/@ContractionDetectionPanel/.svn/text-base/ContractionDetectionPanel.m.svn-base
- __MACOSX/Siman/trunk/+siman/@ContractionDetectionPanel/.svn/text-base/
- __MACOSX/Siman/trunk/+siman/@ContractionDetectionPanel/.svn/text-base/._ContractionDetectionPanel.m.svn-base
- Siman/trunk/+siman/@ContractionDetectionPanel/.svn/text-base/MakeControls.m.svn-base
- __MACOSX/Siman/trunk/+siman/@ContractionDetectionPanel/.svn/text-base/._MakeControls.m.svn-base
- __MACOSX/Siman/trunk/+siman/@ContractionDetectionPanel/.svn/._text-base
- Siman/trunk/+siman/@ContractionDetectionPanel/.svn/tmp/
- Siman/trunk/+siman/@ContractionDetectionPanel/.svn/tmp/prop-base/
- __MACOSX/Siman/trunk/+siman/@ContractionDetectionPanel/.svn/tmp/
- __MACOSX/Siman/trunk/+siman/@ContractionDetectionPanel/.svn/tmp/._prop-base
- Siman/trunk/+siman/@ContractionDetectionPanel/.svn/tmp/props/
- __MACOSX/Siman/trunk/+siman/@ContractionDetectionPanel/.svn/tmp/._props
- Siman/trunk/+siman/@ContractionDetectionPanel/.svn/tmp/text-base/
- __MACOSX/Siman/trunk/+siman/@ContractionDetectionPanel/.svn/tmp/._text-base
- __MACOSX/Siman/trunk/+siman/@ContractionDetectionPanel/.svn/._tmp
- __MACOSX/Siman/trunk/+siman/@ContractionDetectionPanel/._.svn
- Siman/trunk/+siman/@ContractionDetectionPanel/ContractionDetectionPanel.m
- __MACOSX/Siman/trunk/+siman/@ContractionDetectionPanel/._ContractionDetectionPanel.m
- Siman/trunk/+siman/@ContractionDetectionPanel/MakeControls.m
- __MACOSX/Siman/trunk/+siman/@ContractionDetectionPanel/._MakeControls.m
- __MACOSX/Siman/trunk/+siman/._@ContractionDetectionPanel
- Siman/trunk/+siman/@ContractionGraphPanel/
- Siman/trunk/+siman/@ContractionGraphPanel/.svn/
- Siman/trunk/+siman/@ContractionGraphPanel/.svn/all-wcprops
- __MACOSX/Siman/trunk/+siman/@ContractionGraphPanel/
- __MACOSX/Siman/trunk/+siman/@ContractionGraphPanel/.svn/
- __MACOSX/Siman/trunk/+siman/@ContractionGraphPanel/.svn/._all-wcprops
- Siman/trunk/+siman/@ContractionGraphPanel/.svn/dir-prop-base
- __MACOSX/Siman/trunk/+siman/@ContractionGraphPanel/.svn/._dir-prop-base
[truncated: 2,312 more entries]
